# Supplementary material for: Antifouling Polymer-Coated Anthocyanin-Loaded Cellulose Nanocrystals Demonstrate Reduced Bacterial Detection Capabilities
Source: Polymers (Basel). 2025 Jul 22;17(15):2007. doi: 10.3390/polym17152007 (PMC12349685; doi:10.3390/polym17152007)
Supplement: Supplementary file 1 [file polymers-17-02007-s001.zip]

Archive with 1 entries (1 files):
- polymers-3748775-supplementary.pdf
